# Supplementary material for: Automated growth rate determination in high-throughput microbioreactor systems
Source: BMC Res Notes. 2017 Nov 25;10:617. doi: 10.1186/s13104-017-2945-6 (PMC5702135; doi:10.1186/s13104-017-2945-6)
Supplement: Supplementary file 2 — Additional file 2. MATLAB live script executing all steps for automated growth rate calculation as annotated working example. [file 13104_2017_2945_MOESM2_ESM.mlx › matlab/document.xml]

<?xml version="1.0" encoding="UTF-8" standalone="no" ?><w:document xmlns:w="http://schemas.openxmlformats.org/wordprocessingml/2006/main"><w:body><w:p><w:pPr><w:pStyle w:val="heading"/></w:pPr><w:r><w:t>Determine growth rates from the cultivations of C.glutamicum genome reduced strains</w:t></w:r></w:p><w:p><w:pPr><w:pStyle w:val="code"/></w:pPr><w:r><w:t><![CDATA[% Load C.glutamicum data set
Path = 'C:\PathToFile\';
File = 'BioLectorRawDataCglutamicum.xlsx';
CgData = xlsread(strcat(Path,File),'Sheet1','D1:QN25');
[~,~,CgStrains] = xlsread(strcat(Path,File),'Sheet1','B2:B25');

% Define minimal adjusted R2 to be reached
MinR2adj = 0.99;

% Perform growth rate calculation from C. glutamicum data sets using weighted linear regression after ln-transformation
XData = CgData(1,:); %Time stamps
for i = 2:25 
    YData = CgData(i,:); %Backscatter readings of current data set
    Blank = mean(YData(1,1:3)); 
    Std = std(YData(1,1:3)); %Backscatter measurement error
    YDataBlanked = YData-Blank;
    YDataBlankedStds = ones(size(YDataBlanked)) .* sqrt(Std.^2 + Std.^2); %Error propagation for blanked backscatter signal
    CgWLR{i-1,1} = FuncMuCalculationWLR(XData,YDataBlanked,YDataBlankedStds,Blank,MinR2adj); 
    CgMu{i,1} = CgStrains{i-1,1};
    CgMu{i,2} = CgWLR{i-1,1}.Mu;
    CgMu{i,3} = CgWLR{i-1,1}.Mu95CI;
end
CgMu(1,1:3) = {'Strain','µ','95% CI'};

disp(CgMu(:,1:2))]]></w:t></w:r></w:p><w:p><w:pPr><w:sectPr/></w:pPr></w:p><w:p><w:pPr><w:pStyle w:val="heading"/></w:pPr><w:r><w:t>Perform comparison of weighted linear regression and non-linear regression for C.glutamicum and E.coli wildtype replicate cultivations</w:t></w:r></w:p><w:p><w:pPr><w:pStyle w:val="code"/></w:pPr><w:r><w:t><![CDATA[
% Load E.coli data set
Path = 'C:\PathToFile\';
File = 'BioLectorRawDataEcoli.xlsx';
EcData = xlsread(strcat(Path,File),'Sheet1','C1:QD7');

% Define minimal adjusted R2 to be reached
MinR2adj = 0.99;

% Perform growth rate calculation from E.coli data sets
XData = EcData(1,:);
for i = 2:4
    YData = EcData(i,:);
    Blank = mean(YData(1,1:3));
    Std = std(YData(1,1:3));
    YDataBlanked = YData-Blank;
    YDataBlankedStds = ones(size(YDataBlanked)) .* sqrt(Std.^2 + Std.^2);
        %Use weighted linear regression
    EcWLR{i-1,1} = FuncMuCalculationWLR(XData,YDataBlanked,YDataBlankedStds,Blank,MinR2adj);
    EcMu.WLR{i,1} = EcWLR{i-1,1}.Mu;
    EcMu.WLR{i,2} = EcWLR{i-1,1}.Mu95CI;
        %Use non-linear regression
    EcNLR{i-1,1} = FuncMuCalculationNLR(XData,YDataBlanked,Blank,MinR2adj);
    EcMu.NLR{i,1} = EcNLR{i-1,1}.Mu;
    EcMu.NLR{i,2} = EcNLR{i-1,1}.Mu95CI;   
end
EcMu.WLR(1,1:2) = {'µ','CI95'};
EcMu.NLR(1,1:2) = {'µ','CI95'};

% Display calculated growth rates [1/h] from E.coli triplicate cultivations
disp(EcMu.WLR)
disp(EcMu.NLR)

% Load C.glutamicum data set
Path = 'C:\PathToFile\';
File = 'BioLectorRawDataCglutamicum.xlsx';
CgTime = xlsread(strcat(Path,File),'Sheet1','D1:QN1');
CgBS = xlsread(strcat(Path,File),'Sheet1','D24:QN25');
[~,~,CgStrains] = xlsread(strcat(Path,File),'Sheet1','B24:B25');

% Define minimal adjusted R2 to be reached
MinR2adj = 0.99;

% Perform comparative growth rate calculation from C.glutamium WT data sets
XData = CgTime;
for i = 1:2
    YData = CgBS(i,:);
    Blank = mean(YData(1,1:3));
    Std = std(YData(1,1:3));
    YDataBlanked = YData-Blank;
    YDataBlankedStds = ones(size(YDataBlanked)) .* sqrt(Std.^2 + Std.^2);
        %Use weighted linear regression
    CgWLR{i,1} = FuncMuCalculationWLR(XData,YDataBlanked,YDataBlankedStds,Blank,MinR2adj);
    CgWTMu.WLR{i+1,1} = CgWLR{i,1}.Mu;
    CgWTMu.WLR{i+1,2} = CgWLR{i,1}.Mu95CI;
        %Use non-linear regression
    CgNLR{i,1} = FuncMuCalculationNLR(XData,YDataBlanked,Blank,MinR2adj);
    CgWTMu.NLR{i+1,1} = CgNLR{i,1}.Mu;
    CgWTMu.NLR{i+1,2} = CgNLR{i,1}.Mu95CI;   
end

CgWTMu.WLR(1,1:2) = {'µ','CI95'};
CgWTMu.NLR(1,1:2) = {'µ','CI95'};

% Display calculated growth rates [1/h] from C.glutamicum duplicate cultivations
disp(CgWTMu.WLR)
disp(CgWTMu.NLR)]]></w:t></w:r></w:p></w:body></w:document>
