# Supplementary material for: Automated growth rate determination in high-throughput microbioreactor systems
Source: BMC Res Notes. 2017 Nov 25;10:617. doi: 10.1186/s13104-017-2945-6 (PMC5702135; doi:10.1186/s13104-017-2945-6)
Supplement: Supplementary file 2 — Additional file 2. MATLAB live script executing all steps for automated growth rate calculation as annotated working example. [file 13104_2017_2945_MOESM2_ESM.mlx › matlab/output.xml]

<?xml version="1.0" encoding="UTF-8" standalone="no" ?><embeddedOutputs><metaData><evaluationState>manual</evaluationState><layoutState>document</layoutState><outputStatus>ready</outputStatus></metaData><outputArray type="array"><element><type>text</type><outputData><text>    'Strain'            'µ'     
    'DM1933'            [0.2948]
    'DM1933 ΔCGP1'      [0.2992]
    'DM1933 ΔCGP2'      [0.3163]
    'DM1933 ΔCGP3'      [0.3159]
    'DM1933 ΔCGP123'    [0.3271]
    'GRLP16'            [0.3466]
    'GRLP23'            [0.3100]
    'GRLP41'            [0.2905]
    'GRLP42'            [0.2993]
    'GRLP46'            [0.3227]
    'GRS37'             [0.5145]
    'GRS40'             [0.4990]
    'GRS41'             [0.4653]
    'GRS42'             [0.4667]
    'GRS46'             [0.4951]
    'GRS45'             [0.3396]
    'GRS47'             [0.4797]
    'GRS48'             [0.4938]
    'GRS53'             [0.4727]
    'MB001'             [0.4753]
    'GRS16'             [0.4930]
    'GRS23'             [0.4715]
    'WT'                [0.4552]
    'WT'                [0.4560]
</text><truncationInfo><wasTruncatedMidLine>false</wasTruncatedMidLine><wasTruncatedAtLineBreak>false</wasTruncatedAtLineBreak></truncationInfo></outputData><lineNumbers type="array"><element>25</element></lineNumbers></element><element><type>text</type><outputData><text>    'µ'         'CI95'      
    [0.6010]    [1×2 double]
    [0.6150]    [1×2 double]
    [0.6168]    [1×2 double]
</text><truncationInfo><wasTruncatedMidLine>false</wasTruncatedMidLine><wasTruncatedAtLineBreak>false</wasTruncatedAtLineBreak></truncationInfo></outputData><lineNumbers type="array"><element>56</element></lineNumbers></element><element><type>text</type><outputData><text>    'µ'         'CI95'      
    [0.6029]    [1×2 double]
    [0.6163]    [1×2 double]
    [0.6180]    [1×2 double]
</text><truncationInfo><wasTruncatedMidLine>false</wasTruncatedMidLine><wasTruncatedAtLineBreak>false</wasTruncatedAtLineBreak></truncationInfo></outputData><lineNumbers type="array"><element>57</element></lineNumbers></element><element><type>text</type><outputData><text>    'µ'         'CI95'      
    [0.4552]    [1×2 double]
    [0.4560]    [1×2 double]
</text><truncationInfo><wasTruncatedMidLine>false</wasTruncatedMidLine><wasTruncatedAtLineBreak>false</wasTruncatedAtLineBreak></truncationInfo></outputData><lineNumbers type="array"><element>91</element></lineNumbers></element><element><type>text</type><outputData><text>    'µ'         'CI95'      
    [0.4555]    [1×2 double]
    [0.4568]    [1×2 double]
</text><truncationInfo><wasTruncatedMidLine>false</wasTruncatedMidLine><wasTruncatedAtLineBreak>false</wasTruncatedAtLineBreak></truncationInfo></outputData><lineNumbers type="array"><element>92</element></lineNumbers></element></outputArray><regionArray type="array"><element><code><sectionBreak>true</sectionBreak><endOfSection>false</endOfSection><regionString>Path = 'C:\Users\hemmerich\DissFZJ\++Schreiben\ReasearchNote_MBR-GrowthRate-Calc-Function\05_1stSubmission\';</regionString><regionNumber>0</regionNumber></code><startLine>2</startLine><endLine>2</endLine><outputIndexes type="array"/></element><element><code><sectionBreak>false</sectionBreak><endOfSection>false</endOfSection><regionString>File = 'BioLectorRawDataCglutamicum.xlsx';</regionString><regionNumber>1</regionNumber></code><startLine>3</startLine><endLine>3</endLine><outputIndexes type="array"/></element><element><code><sectionBreak>false</sectionBreak><endOfSection>false</endOfSection><regionString>CgData = xlsread(strcat(Path,File),'Sheet1','D1:QN25');</regionString><regionNumber>2</regionNumber></code><startLine>4</startLine><endLine>4</endLine><outputIndexes type="array"/></element><element><code><sectionBreak>false</sectionBreak><endOfSection>false</endOfSection><regionString>[~,~,CgStrains] = xlsread(strcat(Path,File),'Sheet1','B2:B25');</regionString><regionNumber>3</regionNumber></code><startLine>5</startLine><endLine>5</endLine><outputIndexes type="array"/></element><element><code><sectionBreak>false</sectionBreak><endOfSection>false</endOfSection><regionString>MinR2adj = 0.99;</regionString><regionNumber>4</regionNumber></code><startLine>8</startLine><endLine>8</endLine><outputIndexes type="array"/></element><element><code><sectionBreak>false</sectionBreak><endOfSection>false</endOfSection><regionString>XData = CgData(1,:); %Time stamps</regionString><regionNumber>5</regionNumber></code><startLine>11</startLine><endLine>11</endLine><outputIndexes type="array"/></element><element><code><sectionBreak>false</sectionBreak><endOfSection>false</endOfSection><regionString>for i = 2:25 
    YData = CgData(i,:); %Backscatter readings of current data set
    Blank = mean(YData(1,1:3)); 
    Std = std(YData(1,1:3)); %Backscatter measurement error
    YDataBlanked = YData-Blank;
    YDataBlankedStds = ones(size(YDataBlanked)) .* sqrt(Std.^2 + Std.^2); %Error propagation for blanked backscatter signal
    CgWLR{i-1,1} = FuncMuCalculationWLR(XData,YDataBlanked,YDataBlankedStds,Blank,MinR2adj); 
    CgMu{i,1} = CgStrains{i-1,1};
    CgMu{i,2} = CgWLR{i-1,1}.Mu;
    CgMu{i,3} = CgWLR{i-1,1}.Mu95CI;
end</regionString><regionNumber>6</regionNumber></code><startLine>12</startLine><endLine>22</endLine><outputIndexes type="array"/></element><element><code><sectionBreak>false</sectionBreak><endOfSection>false</endOfSection><regionString>CgMu(1,1:3) = {'Strain','µ','95% CI'};</regionString><regionNumber>7</regionNumber></code><startLine>23</startLine><endLine>23</endLine><outputIndexes type="array"/></element><element><code><sectionBreak>false</sectionBreak><endOfSection>true</endOfSection><regionString>disp(CgMu(:,1:2))</regionString><regionNumber>8</regionNumber></code><startLine>25</startLine><endLine>25</endLine><outputIndexes type="array"><element>0</element></outputIndexes></element><element><code><sectionBreak>true</sectionBreak><endOfSection>false</endOfSection><regionString>Path = 'C:\Users\hemmerich\DissFZJ\++Schreiben\ReasearchNote_MBR-GrowthRate-Calc-Function\05_1stSubmission\';</regionString><regionNumber>9</regionNumber></code><startLine>30</startLine><endLine>30</endLine><outputIndexes type="array"/></element><element><code><sectionBreak>false</sectionBreak><endOfSection>false</endOfSection><regionString>File = 'BioLectorRawDataEcoli.xlsx';</regionString><regionNumber>10</regionNumber></code><startLine>31</startLine><endLine>31</endLine><outputIndexes type="array"/></element><element><code><sectionBreak>false</sectionBreak><endOfSection>false</endOfSection><regionString>EcData = xlsread(strcat(Path,File),'Sheet1','C1:QD7');</regionString><regionNumber>11</regionNumber></code><startLine>32</startLine><endLine>32</endLine><outputIndexes type="array"/></element><element><code><sectionBreak>false</sectionBreak><endOfSection>false</endOfSection><regionString>MinR2adj = 0.99;</regionString><regionNumber>12</regionNumber></code><startLine>35</startLine><endLine>35</endLine><outputIndexes type="array"/></element><element><code><sectionBreak>false</sectionBreak><endOfSection>false</endOfSection><regionString>XData = EcData(1,:);</regionString><regionNumber>13</regionNumber></code><startLine>38</startLine><endLine>38</endLine><outputIndexes type="array"/></element><element><code><sectionBreak>false</sectionBreak><endOfSection>false</endOfSection><regionString>for i = 2:4
    YData = EcData(i,:);
    Blank = mean(YData(1,1:3));
    Std = std(YData(1,1:3));
    YDataBlanked = YData-Blank;
    YDataBlankedStds = ones(size(YDataBlanked)) .* sqrt(Std.^2 + Std.^2);
        %Use weighted linear regression
    EcWLR{i-1,1} = FuncMuCalculationWLR(XData,YDataBlanked,YDataBlankedStds,Blank,MinR2adj);
    EcMu.WLR{i,1} = EcWLR{i-1,1}.Mu;
    EcMu.WLR{i,2} = EcWLR{i-1,1}.Mu95CI;
        %Use non-linear regression
    EcNLR{i-1,1} = FuncMuCalculationNLR(XData,YDataBlanked,Blank,MinR2adj);
    EcMu.NLR{i,1} = EcNLR{i-1,1}.Mu;
    EcMu.NLR{i,2} = EcNLR{i-1,1}.Mu95CI;   
end</regionString><regionNumber>14</regionNumber></code><startLine>39</startLine><endLine>53</endLine><outputIndexes type="array"/></element><element><code><sectionBreak>false</sectionBreak><endOfSection>false</endOfSection><regionString>EcMu.WLR(1,1:2) = {'µ','CI95'};</regionString><regionNumber>15</regionNumber></code><startLine>54</startLine><endLine>54</endLine><outputIndexes type="array"/></element><element><code><sectionBreak>false</sectionBreak><endOfSection>false</endOfSection><regionString>EcMu.NLR(1,1:2) = {'µ','CI95'};</regionString><regionNumber>16</regionNumber></code><startLine>55</startLine><endLine>55</endLine><outputIndexes type="array"/></element><element><code><sectionBreak>false</sectionBreak><endOfSection>false</endOfSection><regionString>disp(EcMu.WLR)</regionString><regionNumber>17</regionNumber></code><startLine>58</startLine><endLine>58</endLine><outputIndexes type="array"><element>1</element></outputIndexes></element><element><code><sectionBreak>false</sectionBreak><endOfSection>false</endOfSection><regionString>disp(EcMu.NLR)</regionString><regionNumber>18</regionNumber></code><startLine>59</startLine><endLine>59</endLine><outputIndexes type="array"><element>2</element></outputIndexes></element><element><code><sectionBreak>false</sectionBreak><endOfSection>false</endOfSection><regionString>Path = 'C:\Users\hemmerich\DissFZJ\++Schreiben\ReasearchNote_MBR-GrowthRate-Calc-Function\05_1stSubmission\';</regionString><regionNumber>19</regionNumber></code><startLine>62</startLine><endLine>62</endLine><outputIndexes type="array"/></element><element><code><sectionBreak>false</sectionBreak><endOfSection>false</endOfSection><regionString>File = 'BioLectorRawDataCglutamicum.xlsx';</regionString><regionNumber>20</regionNumber></code><startLine>63</startLine><endLine>63</endLine><outputIndexes type="array"/></element><element><code><sectionBreak>false</sectionBreak><endOfSection>false</endOfSection><regionString>CgTime = xlsread(strcat(Path,File),'Sheet1','D1:QN1');</regionString><regionNumber>21</regionNumber></code><startLine>64</startLine><endLine>64</endLine><outputIndexes type="array"/></element><element><code><sectionBreak>false</sectionBreak><endOfSection>false</endOfSection><regionString>CgBS = xlsread(strcat(Path,File),'Sheet1','D24:QN25');</regionString><regionNumber>22</regionNumber></code><startLine>65</startLine><endLine>65</endLine><outputIndexes type="array"/></element><element><code><sectionBreak>false</sectionBreak><endOfSection>false</endOfSection><regionString>[~,~,CgStrains] = xlsread(strcat(Path,File),'Sheet1','B24:B25');</regionString><regionNumber>23</regionNumber></code><startLine>66</startLine><endLine>66</endLine><outputIndexes type="array"/></element><element><code><sectionBreak>false</sectionBreak><endOfSection>false</endOfSection><regionString>MinR2adj = 0.99;</regionString><regionNumber>24</regionNumber></code><startLine>69</startLine><endLine>69</endLine><outputIndexes type="array"/></element><element><code><sectionBreak>false</sectionBreak><endOfSection>false</endOfSection><regionString>XData = CgTime;</regionString><regionNumber>25</regionNumber></code><startLine>72</startLine><endLine>72</endLine><outputIndexes type="array"/></element><element><code><sectionBreak>false</sectionBreak><endOfSection>false</endOfSection><regionString>for i = 1:2
    YData = CgBS(i,:);
    Blank = mean(YData(1,1:3));
    Std = std(YData(1,1:3));
    YDataBlanked = YData-Blank;
    YDataBlankedStds = ones(size(YDataBlanked)) .* sqrt(Std.^2 + Std.^2);
        %Use weighted linear regression
    CgWLR{i,1} = FuncMuCalculationWLR(XData,YDataBlanked,YDataBlankedStds,Blank,MinR2adj);
    CgWTMu.WLR{i+1,1} = CgWLR{i,1}.Mu;
    CgWTMu.WLR{i+1,2} = CgWLR{i,1}.Mu95CI;
        %Use non-linear regression
    CgNLR{i,1} = FuncMuCalculationNLR(XData,YDataBlanked,Blank,MinR2adj);
    CgWTMu.NLR{i+1,1} = CgNLR{i,1}.Mu;
    CgWTMu.NLR{i+1,2} = CgNLR{i,1}.Mu95CI;   
end</regionString><regionNumber>26</regionNumber></code><startLine>73</startLine><endLine>87</endLine><outputIndexes type="array"/></element><element><code><sectionBreak>false</sectionBreak><endOfSection>false</endOfSection><regionString>CgWTMu.WLR(1,1:2) = {'µ','CI95'};</regionString><regionNumber>27</regionNumber></code><startLine>89</startLine><endLine>89</endLine><outputIndexes type="array"/></element><element><code><sectionBreak>false</sectionBreak><endOfSection>false</endOfSection><regionString>CgWTMu.NLR(1,1:2) = {'µ','CI95'};</regionString><regionNumber>28</regionNumber></code><startLine>90</startLine><endLine>90</endLine><outputIndexes type="array"/></element><element><code><sectionBreak>false</sectionBreak><endOfSection>false</endOfSection><regionString>disp(CgWTMu.WLR)</regionString><regionNumber>29</regionNumber></code><startLine>93</startLine><endLine>93</endLine><outputIndexes type="array"><element>3</element></outputIndexes></element><element><code><sectionBreak>false</sectionBreak><endOfSection>true</endOfSection><regionString>disp(CgWTMu.NLR)</regionString><regionNumber>30</regionNumber></code><startLine>94</startLine><endLine>94</endLine><outputIndexes type="array"><element>4</element></outputIndexes></element></regionArray></embeddedOutputs>
