# Supplementary material for: Automated growth rate determination in high-throughput microbioreactor systems
Source: BMC Res Notes. 2017 Nov 25;10:617. doi: 10.1186/s13104-017-2945-6 (PMC5702135; doi:10.1186/s13104-017-2945-6)
Supplement: Supplementary file 2 — Additional file 2. MATLAB live script executing all steps for automated growth rate calculation as annotated working example. [file 13104_2017_2945_MOESM2_ESM.mlx › metadata/coreProperties.xml]

<?xml version="1.0" encoding="UTF-8" standalone="yes" ?><cp:coreProperties xmlns:cp="http://schemas.openxmlformats.org/package/2006/metadata/core-properties" xmlns:dc="http://purl.org/dc/elements/1.1/" xmlns:dcmitype="http://purl.org/dc/dcmitype/" xmlns:dcterms="http://purl.org/dc/terms/" xmlns:xsi="http://www.w3.org/2001/XMLSchema-instance"><dcterms:created xsi:type="dcterms:W3CDTF">2017-04-18T08:23:20Z</dcterms:created><dcterms:modified xsi:type="dcterms:W3CDTF">2017-05-08T09:16:58Z</dcterms:modified></cp:coreProperties>
