# Supplementary material for: Automated growth rate determination in high-throughput microbioreactor systems
Source: BMC Res Notes. 2017 Nov 25;10:617. doi: 10.1186/s13104-017-2945-6 (PMC5702135; doi:10.1186/s13104-017-2945-6)
Supplement: Supplementary file 2 — Additional file 2. MATLAB live script executing all steps for automated growth rate calculation as annotated working example. [file 13104_2017_2945_MOESM2_ESM.mlx › metadata/mwcoreProperties.xml]

<?xml version="1.0" encoding="UTF-8" standalone="yes" ?><mwcoreProperties xmlns="http://schemas.mathworks.com/package/2012/coreProperties"><contentType>application/vnd.mathworks.matlab.code</contentType><contentTypeFriendlyName>MATLAB Code</contentTypeFriendlyName><matlabRelease>R2017a</matlabRelease></mwcoreProperties>
