# Supplementary material for: Automated growth rate determination in high-throughput microbioreactor systems
Source: BMC Res Notes. 2017 Nov 25;10:617. doi: 10.1186/s13104-017-2945-6 (PMC5702135; doi:10.1186/s13104-017-2945-6)
Supplement: Supplementary file 3 — Additional file 3. MATLAB file for automated calculation of growth by using non-linear regression, needed for the MATLAB live script working example. [file 13104_2017_2945_MOESM3_ESM.m]

function outResultsMu = FuncMuCalculationNLR(...
    inXData,inYDataBlanked,inBSThres,inMinR2adj)
%*************************************************************************
% Calculates a specific growth rate as slope from ln-transformed vector of
% biomass signals. Data vectors are iteratively cropped until several
% stopping criteria are met in order to extract the data subset orginating
% from the exponential growth phase.
% 
% INPUT
%   inXData        : Vector of data points for independent variable
%   inYDataBlanked : Vector of data points for dependent variable
%   inBSThres      : User defined backscatter threshold as limit of
%                    detection for biomass quantification
%   inMinR2adj     : Minimal adjusted R2 from linear regression as one of
%                    the stopping criteria
% 
% OUTPUT        
%   outResultsMu   : Struct variable returning results including relevant
%                    additional data
% 
%*************************************************************************

%% Determination of measurement starting cycle
    % Find measurement cycle at which the backscatter signal exceeds the
    % backscatter threshold for the first time
StartCol = find(inYDataBlanked > inBSThres,1);
CurrLastCol = length(inYDataBlanked);


GrowthFunc = @(b,X) b(1) .* exp(b(2) .* X);


%% Perform iterative growth rate calculation

    % Intialize counter for loop with last measurmement cycle
LastCol = CurrLastCol;

for k = LastCol:-1:StartCol
    
        % Extract time series subset for current iteration 
    X = inXData(1,StartCol:k);
    
        % Extract blanked backscatter series subset for current iteration 
    Y = inYDataBlanked(1,StartCol:k);
    
        % Calculate biomass increases between the last two measurement
        % cycles of the blanked backscatter series subset for current
        % iteration
    Delta = ...
        Y(1,end) - Y(1,end-1);
    DeltaPrev = ...
        Y(1,end-1) - Y(1,end-2);
   
        % Perform linear regression of current subset and return results as
        % initial gues for non-linear regression
    Tmp = polyfit(X,log(Y),1);
    beta0 = [exp(Tmp(2)),Tmp(1)];    
    out = fitnlm(X,Y,GrowthFunc,beta0);
    
        % Check for stopping criteria
    if (out.Rsquared.Adjusted >= inMinR2adj) && ... % Adjusted R2 reached?
            (Delta > DeltaPrev) && ...  % Is increase in biomass for the last cycle higher than for the previous cycle as demanded by the exponential growth model?
            (Delta > 0) && (DeltaPrev > 0) % Have both biomass increases a postive sign?
        outResultsMu.Mu = table2array(out.Coefficients(2,1));
        outResultsMu.MuErr = table2array(out.Coefficients(2,2));
        CI = coefCI(out,0.05);
        outResultsMu.Mu95CI = CI(2,:);
        outResultsMu.X0 = table2array(out.Coefficients(1,1));
        outResultsMu.X0Err = table2array(out.Coefficients(1,2));
        outResultsMu.X095CI = CI(1,:);
        outResultsMu.All = out;
        break % Leave loop if stopping criteria are met
    end
 
end %for

%% 

    % Error handling
if isempty(StartCol) || isempty(LastCol)
    outResultsMu.Slope = NaN;
    outResultsMu.Offset = NaN;
end

end %function
