# Supplementary material for: Automated growth rate determination in high-throughput microbioreactor systems
Source: BMC Res Notes. 2017 Nov 25;10:617. doi: 10.1186/s13104-017-2945-6 (PMC5702135; doi:10.1186/s13104-017-2945-6)
Supplement: Supplementary file 4 — Additional file 4. Spreadsheet file containing BioLector raw data set with backscatter and DO readings for twenty-four cultivations of C. glutamicum strains, used for calculation of growth rates in the application example. [file 13104_2017_2945_MOESM4_ESM.xlsx]

## Sheet: Sheet1
Well #	Strain	Time [h] ->	0.00633	0.16049	0.31058	0.46048	0.61053	0.76025	0.9106	1.06064	1.21062	1.36062	1.51065	1.66055	1.81054	1.96071	2.11062	2.26057	2.41066	2.5606	2.71073	2.8606	3.01068	3.16035	3.31071	3.46078	3.61074	3.76058	3.91073	4.06106	4.21045	4.36075	4.51078	4.66076	4.81075	4.9608	5.11087	5.26089	5.41084	5.56086	5.71081	5.86085	6.01088	6.16086	6.31099	6.46099	6.61086	6.76087	6.91106
1	DM1933	Backscatter [a.u.]	13.335	13.704	13.269	13.797	13.39	13.405	13.698	13.188	13.673	13.323	13.515	13.376	13.291	13.203	13.452	13.467	13.337	13.476	13.312	13.519	13.507	13.562	13.904	13.356	13.847	13.601	13.65	13.728	13.236	13.672	13.624	13.416	13.654	13.878	14.083	13.928	13.814	13.626	13.936	13.689	13.715	13.787	13.826	13.97	13.891	13.95	14.088
2	DM1933 ΔCGP1		12.687	12.941	12.891	12.602	12.915	12.839	12.93	12.868	12.99	12.785	12.879	12.691	12.7	13.175	12.928	13.011	13.101	12.862	12.963	13.064	12.938	12.795	13.032	13.148	12.873	12.936	12.985	12.966	13.055	13.079	12.985	13.15	13.139	13.097	13.256	13.362	13.848	13.439	13.271	13.234	13.612	13.459	13.662	13.583	13.696	13.717	13.776
3	DM1933 ΔCGP2		13.078	13.638	13.124	13.613	13.402	13.248	13.351	13.121	12.99	13.682	13.464	13.145	13.24	13.288	13.503	13.303	13.444	13.402	13.262	13.373	13.327	13.477	13.195	13.615	13.363	13.454	13.831	13.576	13.185	13.468	13.381	13.988	13.467	13.38	13.726	13.78	13.598	14.012	13.999	13.723	13.612	14.11	13.684	15.028	14.139	14.069	14.457
4	DM1933 ΔCGP3		13.865	14.047	13.591	13.836	13.916	13.696	13.547	13.89	13.785	13.956	13.734	13.813	13.893	13.912	14.217	13.962	13.906	14.005	14.139	14.274	14.183	14.114	14.039	14.11	14.168	14.192	14.496	14.433	14.587	14.53	14.348	14.237	14.566	14.426	14.598	14.753	14.375	14.42	14.714	14.399	14.761	14.766	14.747	14.749	15.013	14.67	15.177
5	DM1933 ΔCGP123		15.942	16.025	16.049	15.935	15.873	15.878	15.749	16.119	15.898	15.846	15.765	15.907	15.586	16.3	15.658	15.886	15.668	16.331	16.474	16.289	16.08	16.178	16.053	16.289	16.308	16.145	16.198	16.058	16.091	16.168	16.671	16.332	16.258	16.361	16.279	16.526	16.466	16.673	16.541	16.682	16.728	16.395	16.735	16.888	16.468	16.966	16.77
6	GRLP16		13.035	13.881	14.103	14.88	14.844	14.58	14.55	14.575	15.298	15.168	14.522	14.97	14.939	14.996	14.752	14.699	14.852	15.019	15.057	15.523	15.275	14.802	14.737	14.679	15.086	15.543	15.082	14.964	14.937	15.287	14.823	14.973	15.256	15.411	15.515	15.227	15.185	15.311	15.298	15.722	15.426	15.779	15.735	15.352	15.72	15.225	15.483
7	GRLP23		12.628	12.892	12.757	12.825	12.647	12.515	12.84	12.891	12.581	12.65	12.772	12.797	12.773	12.872	12.647	13.033	12.752	13.172	12.969	13.002	13.186	12.834	13.257	12.889	13.087	12.897	13.154	13.243	13.219	13.101	13.065	13.014	12.935	13.233	13.449	13.436	13.275	13.257	13.438	13.671	13.43	13.402	13.451	13.583	13.684	13.57	13.294
8	GRLP41		13.892	14.361	14.153	14.366	14.128	14.479	14.23	14.3	14.525	14.36	14.539	14.246	14.281	14.35	14.302	14.159	14.362	14.292	14.68	14.493	14.616	14.926	14.478	14.437	14.18	14.512	14.485	14.839	14.807	14.434	14.563	14.407	14.532	14.811	15.028	14.741	14.925	14.619	14.915	15.256	14.937	15.134	14.73	15.699	15.508	15.35	15.471
9	GRLP42		12.318	12.814	12.468	12.557	12.624	13.153	12.538	12.571	12.81	12.661	12.992	12.567	12.717	12.889	12.58	12.898	12.842	13.025	12.834	12.788	13.068	13.234	13.111	12.855	13.087	12.869	12.726	13.045	13.01	12.661	12.923	13.235	13.122	12.933	13.398	12.635	12.992	12.945	12.985	12.922	13.038	12.941	12.889	12.957	12.896	12.935	13.13
10	GRLP46		12.628	12.781	13.202	13.076	12.949	12.75	12.611	12.464	12.995	12.824	12.598	12.629	12.689	12.518	12.433	12.583	13.022	12.631	13.037	12.63	12.606	12.411	12.565	12.822	12.8	13.116	12.732	12.859	13.05	13.084	13.082	13.309	13.099	13.006	12.911	13.333	13.371	13.501	13.146	13.632	13.288	13.563	13.145	13.714	13.621	12.986	13.72
11	GRS37		13.378	13.411	13.174	13.238	13.128	13.035	13.16	13.295	13.079	13.222	12.952	12.938	13.077	12.928	12.765	12.859	13.129	13.143	12.682	12.906	12.865	12.981	12.936	12.923	12.884	13.235	12.754	13.152	13.326	13.214	13.161	13.275	13.167	13.465	13.681	13.408	13.921	13.359	13.758	14.291	14.209	14.282	14.002	14.345	14.875	14.664	14.802
12	GRS40		13.389	13.538	13.641	13.696	13.575	13.701	13.205	13.727	13.275	13.3	13.509	13.409	13.178	13.4	13.559	13.399	13.146	13.34	13.234	13.705	13.276	13.787	13.752	13.486	13.712	13.989	13.464	13.581	13.658	13.971	14.06	14.016	13.915	14.432	14.111	14.403	14.409	14.443	14.428	14.745	15.096	14.898	15.156	15.591	15.416	15.798	15.63
13	GRS41		13.319	13.256	13.408	13.277	13.318	13.119	12.863	13.014	12.721	12.998	12.918	13	13.19	12.922	12.99	12.802	13.214	12.749	12.857	12.94	12.995	13.139	12.857	13.069	13.104	13.229	13.064	13.181	12.994	13.542	13.46	13.773	13.535	13.787	14.032	14.175	13.955	14.278	14.107	14.455	14.602	14.847	14.781	14.982	15.237	15.509	15.262
14	GRS42		13.057	12.892	12.752	12.758	12.971	12.867	12.633	13.115	12.435	12.622	12.84	12.955	12.644	12.703	12.698	12.977	12.853	12.772	13.149	13.035	13.169	12.874	13.049	13.002	12.997	12.846	13.335	13.344	13.686	13.435	13.528	13.773	13.824	13.708	14.247	14.209	14.052	14.364	14.21	14.523	14.897	15.002	14.911	15.227	15.577	15.361	15.596
15	GRS46		14.647	14.29	14.42	14.562	14.358	14.328	14.27	14.424	14.407	14.355	14.336	14.33	14.208	14.625	14.195	14.592	14.537	14.771	14.224	14.082	14.543	14.227	14.495	14.454	14.912	14.349	14.84	14.924	14.576	14.79	14.857	15.086	15.12	14.964	15.379	15.531	15.769	15.686	15.911	15.983	16.154	15.986	16.065	16.501	16.9	16.433	16.707
16	GRS45		12.666	12.372	12.279	12.312	12.328	12.207	12.067	12.234	12.071	12.218	12.271	12.203	12.115	11.995	12.456	12.442	11.998	12.186	12.12	12.461	12.494	12.163	12.07	12.58	12.338	12.447	12.123	12.329	12.436	12.734	12.765	12.363	12.709	12.378	12.719	12.778	12.595	12.865	12.934	12.859	13.032	12.837	13.122	12.73	13.184	13.292	12.966
17	GRS47		12.805	13.14	12.93	12.674	12.904	12.8	12.37	12.487	12.609	12.499	12.378	12.595	12.52	12.647	12.748	12.617	12.555	12.592	12.705	12.793	12.719	12.699	12.66	12.76	12.755	13.235	12.715	12.825	12.819	13.084	12.946	12.969	13.111	12.972	13.624	13.322	13.184	13.478	13.581	13.501	13.499	13.655	13.639	13.867	14.064	14.205	14.366
18	GRS48		12.773	12.825	12.596	12.741	12.669	12.554	12.504	12.459	12.597	12.56	12.513	12.438	12.481	12.411	12.653	12.487	12.279	12.575	12.373	12.264	12.668	12.693	12.452	12.36	12.704	12.447	12.461	13.023	12.447	12.892	12.675	12.958	13.133	13.221	13.313	13.162	13.434	13.081	13.535	13.734	13.715	13.805	14.15	14.345	14.674	14.522	14.763
19	GRS53		13.533	13.284	13.425	13.311	13.48	13.214	13.053	13.278	12.945	13.076	13.127	12.668	13.072	12.889	13.277	13.146	12.988	12.929	13.042	12.945	13.31	12.907	13.217	13.384	13.391	13.437	13.177	13.254	13.072	13.35	13.33	13.53	13.201	13.651	13.743	13.511	13.831	14.006	13.667	13.95	13.874	14.242	14.235	14.567	14.432	14.42	14.774
20	MB001		12.982	13.162	12.924	13.11	12.993	13.315	13.272	13.323	13.062	13.306	13.211	13.617	13.465	13.063	13.615	13.371	13.439	13.498	13.582	13.615	13.608	13.477	13.499	13.424	13.639	13.764	13.56	13.779	14.019	13.909	13.534	14.43	14.118	14.03	13.992	14.175	13.797	13.927	13.918	14.347	14.187	14.029	14.298	14.305	14.265	14.176	14.031
21	GRS16		14.293	14.627	14.57	14.344	14.464	14.25	14.371	14.856	15.035	14.579	15.692	14.885	15.158	14.648	14.814	15.02	14.914	14.996	15.287	15.124	15.579	15.293	15.491	15.833	15.756	15.655	15.775	16.256	15.939	15.863	16.146	15.986	16.326	16.305	16.483	16.406	16.166	16.35	16.3	16.545	16.182	16.384	16.752	16.7	17.112	17.136	17.813
22	GRS23		13.019	13.284	13.208	13.406	13.29	13.416	12.941	13.385	13.561	13.637	13.543	13.6	13.488	13.861	13.66	13.844	13.962	13.802	13.779	13.739	14.16	13.86	14.022	13.66	14.027	13.927	13.82	14.044	14.081	14.118	14.551	14.124	14.237	14.064	14.592	14.043	13.933	14.08	14.004	14.234	14.579	14.225	14.338	14.453	14.449	14.5	14.451
23	WT		14.898	14.842	15.032	15.014	14.749	15.145	15.099	14.716	15.102	14.999	15.147	14.801	15.04	15.21	15.05	15.374	15.392	15.396	15.304	14.988	15.027	15.095	15.389	15.501	15.717	15.154	15.302	15.663	15.528	15.603	15.665	15.522	15.511	15.45	15.271	15.382	15.316	15.822	15.699	15.807	15.529	15.727	15.389	15.83	15.772	15.492	15.585
24	WT		13.164	12.952	12.774	12.982	13.066	13.41	13.317	13.245	13.376	13.166	13.16	13.241	13.589	13.389	13.514	13.399	13.394	13.38	13.819	13.581	13.648	13.618	13.285	13.497	13.718	13.668	13.324	13.339	13.636	13.593	13.325	13.631	13.592	13.781	13.511	13.568	13.763	14.239	13.981	14.058	13.965	13.902	13.934	14.078	13.909	13.989	14.054
1	DM1933	DO [% a.s.]	93.073	94.518	98.447	96.961	96.961	95.003	96.469	97.454	100.96	98.946	95.49	99.95	99.447	96.961	95.49	99.447	94.518	96.469	98.447	96.961	96.469	100.454	95.49	95.978	95.978	94.518	97.95	98.447	99.447	97.95	97.454	97.454	97.95	96.469	95.003	95.49	98.447	95.978	96.961	96.469	98.946	95.978	97.454	98.447	95.978	95.978	97.95
2	DM1933 ΔCGP1		91.169	92.594	98.447	94.035	96.961	98.946	99.447	95.003	96.469	96.961	95.978	97.454	96.469	98.447	97.95	98.447	98.946	95.49	98.946	95.003	98.447	96.469	95.003	96.961	98.946	95.978	96.961	96.961	98.447	99.95	98.447	95.978	97.95	97.95	99.447	97.95	95.49	97.454	95.978	97.454	97.454	96.469	98.447	98.946	96.469	97.454	98.447
3	DM1933 ΔCGP2		92.117	90.697	95.978	94.035	100.454	97.95	97.454	99.95	95.003	96.469	96.469	97.454	95.978	98.447	95.003	95.978	99.447	96.961	99.447	97.454	98.447	98.447	96.961	97.95	95.003	99.447	93.553	98.946	96.961	98.946	98.946	100.454	98.946	95.49	98.946	96.961	95.003	95.49	97.454	97.454	98.447	98.946	96.469	99.447	95.978	99.447	98.946
4	DM1933 ΔCGP3		95.49	94.035	92.594	92.594	97.95	95.003	95.003	95.978	98.946	96.469	96.469	95.978	95.978	98.447	98.946	99.95	96.961	97.95	95.003	95.49	96.469	99.447	96.469	96.469	97.95	99.95	97.454	98.946	96.469	98.447	100.454	95.978	97.95	99.95	95.978	99.95	97.95	97.95	99.447	97.95	98.447	99.447	97.454	97.95	97.95	97.454	99.447
5	DM1933 ΔCGP123		89.758	93.553	96.469	96.961	98.946	97.95	97.95	96.961	100.454	95.003	95.003	96.961	95.003	96.961	101.469	100.96	100.454	98.946	98.946	97.95	97.95	96.961	98.946	94.035	98.447	100.96	99.95	97.454	92.117	96.469	96.961	96.961	95.003	97.454	97.454	95.003	99.447	98.447	97.454	101.469	101.469	98.447	99.447	98.946	97.95	97.95	94.035
6	GRLP16		93.073	94.035	96.469	94.518	97.95	97.95	97.454	97.95	95.49	97.454	98.946	95.003	95.49	96.961	99.95	95.978	96.469	97.95	96.961	96.961	95.49	95.978	99.447	100.454	95.003	99.447	98.946	97.454	99.95	102.49	97.454	102.49	95.978	97.95	99.447	95.49	99.95	98.946	95.49	99.447	96.961	99.95	95.49	96.469	99.447	98.447	97.454
7	GRLP23		95.003	92.117	94.518	95.978	92.594	97.454	98.946	97.95	93.073	98.447	97.95	100.96	97.95	100.96	94.035	95.003	97.454	98.447	97.454	95.978	95.49	94.518	96.469	95.003	101.469	97.95	96.961	95.003	95.49	92.594	95.49	94.518	97.95	96.961	97.454	101.469	98.946	96.469	94.035	97.95	98.447	96.961	94.518	96.469	96.469	95.003	97.95
8	GRLP41		93.553	97.95	96.961	95.978	95.978	95.978	99.95	96.469	96.961	97.95	95.003	95.978	97.454	100.96	95.978	95.978	97.454	95.978	100.96	95.978	96.961	94.035	100.454	96.469	98.946	98.447	98.447	98.447	98.447	98.946	95.003	98.447	95.49	97.454	93.553	97.454	96.961	99.447	102.49	95.003	94.518	97.95	100.96	97.95	97.95	95.978	94.518
9	GRLP42		96.961	95.49	97.95	100.454	95.49	99.95	96.961	100.454	98.447	95.003	100.96	96.961	98.946	97.95	96.469	97.454	100.454	97.95	98.946	96.469	97.95	96.961	98.946	98.447	95.978	99.447	98.946	97.454	101.469	98.447	98.946	100.96	96.469	100.454	95.49	95.49	95.003	96.469	98.946	96.469	97.454	99.447	98.447	100.454	103.52	96.469	100.454
10	GRLP46		92.117	95.49	95.49	96.469	99.95	98.447	97.454	97.95	95.49	95.978	97.95	94.518	96.961	94.035	98.946	97.454	96.961	103.004	99.95	95.978	98.447	92.594	97.454	97.454	98.946	96.469	97.454	100.454	96.961	100.454	99.447	95.003	96.469	94.518	95.49	97.454	99.95	98.447	97.95	95.978	98.946	101.979	96.469	95.978	99.95	96.469	99.447
11	GRS37		89.29	93.553	92.117	96.961	95.003	96.961	96.961	97.95	94.518	95.003	97.454	96.469	95.978	95.978	99.95	96.469	95.003	95.49	96.469	98.447	98.447	94.035	98.447	100.96	99.447	97.95	97.454	96.469	96.961	95.978	101.979	99.447	97.95	94.518	96.961	97.95	96.961	97.95	98.946	98.447	97.95	96.961	96.961	95.978	96.469	97.454	94.035
12	GRS40		89.758	95.978	95.49	98.447	94.035	93.553	97.95	95.978	96.469	95.003	97.95	95.978	94.518	95.49	97.95	99.95	96.469	95.978	98.447	99.447	96.961	95.978	97.454	97.95	96.961	97.95	98.946	97.95	99.447	101.469	100.454	98.946	97.454	96.961	97.454	94.518	99.447	95.49	96.469	98.447	97.95	97.454	95.49	95.49	96.469	99.447	94.518
13	GRS41		91.642	94.035	94.518	99.95	97.454	97.454	96.469	98.946	99.95	98.447	98.946	95.978	91.642	94.518	97.454	99.447	100.454	96.469	97.454	94.035	95.978	96.469	97.454	98.946	97.454	95.978	97.454	96.469	98.946	95.978	97.454	96.469	97.454	97.95	95.978	96.961	97.95	95.978	97.95	97.454	94.035	94.035	96.469	97.454	98.946	96.469	95.978
14	GRS42		92.117	95.49	94.518	91.169	95.49	96.961	98.447	95.978	100.454	97.95	96.961	95.978	95.003	96.961	96.961	97.454	95.49	98.946	98.946	96.469	95.003	94.518	95.49	96.961	95.978	99.95	95.003	96.961	95.49	98.946	100.96	96.961	96.961	97.454	97.95	96.469	96.961	99.95	93.553	99.447	96.961	97.454	95.003	97.95	95.49	94.518	96.961
15	GRS46		91.642	94.518	95.978	95.49	98.946	95.003	97.454	93.073	95.003	95.49	96.961	98.946	99.447	95.978	97.95	99.95	97.454	95.003	96.961	94.518	95.003	103.004	98.946	97.95	95.49	98.946	99.447	97.454	95.003	96.469	98.447	97.454	95.49	99.447	97.454	97.454	95.003	94.035	91.169	96.961	95.978	98.946	95.978	97.95	97.95	97.454	95.003
16	GRS45		94.035	91.642	95.003	95.003	94.518	96.961	96.961	98.946	98.447	95.978	99.95	99.447	98.946	97.454	101.469	103.004	97.454	100.96	95.49	96.469	99.447	99.447	96.469	100.96	96.469	94.518	97.95	97.95	99.447	99.447	94.518	96.469	97.454	94.518	95.978	94.035	97.95	99.447	100.454	99.447	96.961	95.49	97.95	99.95	94.035	93.553	95.49
17	GRS47		92.117	95.003	97.95	94.518	98.447	99.447	98.447	97.454	96.961	95.49	97.95	97.95	96.469	99.95	95.978	97.95	98.447	97.95	95.49	98.447	99.447	96.469	97.454	98.447	96.961	98.447	93.553	98.447	93.553	97.95	99.95	97.95	99.447	96.961	97.454	99.95	97.95	98.447	96.469	97.454	97.95	96.469	96.961	97.95	97.95	96.961	97.95
18	GRS48		92.117	96.469	97.454	96.961	96.961	96.469	97.454	99.447	101.979	99.447	101.469	95.978	97.95	93.073	98.946	98.447	98.946	98.946	98.946	95.978	98.447	103.004	98.447	96.469	98.946	98.447	96.469	99.447	93.553	95.003	97.454	97.454	97.95	96.469	95.978	97.95	94.035	99.447	99.447	94.518	96.961	97.95	95.978	95.978	98.447	93.073	95.49
19	GRS53		91.169	95.978	95.49	94.035	95.49	96.961	95.49	98.447	94.518	100.454	95.49	98.447	95.003	98.447	97.95	99.447	94.518	95.003	96.961	98.946	94.518	99.447	99.447	99.447	96.469	98.946	96.961	97.454	95.978	101.469	98.946	96.469	97.95	98.946	97.95	97.454	98.447	97.95	97.95	95.49	95.978	102.49	95.978	96.469	98.447	98.946	94.035
20	MB001		88.825	93.073	98.946	94.035	96.961	97.95	95.49	98.447	96.961	99.447	97.95	97.454	99.447	96.961	97.95	99.95	99.447	96.469	98.447	98.447	97.95	95.978	98.946	101.469	97.95	97.95	94.035	98.946	97.95	96.961	95.49	95.49	94.518	97.454	94.518	97.454	95.978	99.447	97.454	96.961	95.978	97.454	98.447	95.003	98.946	102.49	99.447
21	GRS16		91.169	97.454	93.073	95.49	100.96	98.447	94.518	96.469	95.978	97.95	101.469	97.454	99.95	97.95	96.961	99.95	98.447	98.946	96.469	99.447	98.447	102.49	95.978	95.978	97.95	98.946	94.035	99.95	97.454	99.95	95.978	98.447	93.553	97.454	100.454	95.978	96.961	94.518	94.518	95.49	99.447	95.978	97.454	96.961	96.469	98.447	94.035
22	GRS23		88.361	93.553	94.518	99.447	97.95	95.978	100.454	98.447	95.978	99.95	99.95	95.003	97.95	98.447	97.95	98.946	96.469	95.49	96.469	98.447	94.518	96.469	95.003	97.454	93.073	97.95	97.454	96.961	97.95	95.978	96.961	98.447	97.454	95.978	98.447	95.49	95.003	98.447	98.447	100.454	96.469	101.469	98.447	99.95	96.469	93.073	95.978
23	WT		90.697	97.454	92.594	97.95	98.447	98.946	101.469	98.447	96.469	97.454	100.454	98.447	99.95	97.454	95.49	95.49	95.49	96.961	94.518	93.553	95.49	96.961	99.447	97.454	93.553	94.518	97.95	95.003	99.95	95.003	99.447	98.946	98.447	95.003	98.447	97.95	99.447	100.454	96.961	96.469	95.49	97.95	96.961	97.95	98.447	100.96	95.49
24	WT		96.469	92.117	93.073	95.49	99.447	96.469	97.95	97.454	97.95	95.978	96.961	95.003	97.454	99.447	97.95	96.961	95.978	95.003	94.518	95.978	93.553	95.003	94.518	98.447	101.469	96.961	95.003	101.979	96.961	97.454	101.979	94.035	101.469	99.447	98.946	96.961	95.978	99.447	98.447	96.961	97.454	96.469	99.95	96.469	100.454	98.946	99.447
[truncated: 406 more columns]
