# Supplementary material for: Automated growth rate determination in high-throughput microbioreactor systems
Source: BMC Res Notes. 2017 Nov 25;10:617. doi: 10.1186/s13104-017-2945-6 (PMC5702135; doi:10.1186/s13104-017-2945-6)
Supplement: Supplementary file 5 — Additional file 5. Spreadsheet file containing BioLector raw data set with backscatter and DO readings for three replicate cultivations of E. coli. [file 13104_2017_2945_MOESM5_ESM.xlsx]

## Sheet: Sheet1
Well #	Time [h] ->	0.00922	0.15942	0.30946	0.45985	0.61003	0.75997	0.9102	1.06054	1.21071	1.36076	1.51121	1.66126	1.81131	1.96162	2.11194	2.26186	2.41209	2.56243	2.71248	2.86293	3.0129	3.16308	3.31326	3.4634	3.61386	3.76394	3.914	4.06426	4.21443	4.36462	4.515	4.66508	4.81531	4.96544	5.11557	5.2659	5.41608	5.56615	5.71642	5.86652	6.01675	6.16706	6.31724	6.46742	6.61771	6.76764	6.91797	7.06807
1	Backscatter [a.u.]	11.56	11.566	11.83	11.886	12.016	11.98	12.123	11.972	12.071	12.084	12.433	12.582	12.604	12.888	13.089	13.063	13.401	13.477	13.82	14.164	14.89	15.226	15.761	16.722	17.409	18.409	19.093	20.546	21.343	22.924	24.486	25.691	27.997	29.856	31.558	33.701	36.099	38.952	41.962	45.017	49.104	51.9	56.568	60.383	65.282	69.083	74.591	79.416
2		12.164	12.053	12.362	12.438	12.914	13.022	12.923	12.721	12.824	13.107	12.686	13.175	13.197	13.157	13.5	13.446	13.601	13.663	13.891	14.507	14.876	15.369	15.861	16.45	17.165	18.266	18.721	19.787	20.87	22.293	23.641	25.275	26.604	28.649	29.895	32.283	34.307	36.596	40.286	42.62	45.948	49.115	52.705	56.525	60.505	65.384	69.908	75.443
3		12.426	12.685	12.362	12.693	12.791	13.213	12.702	12.985	12.699	12.462	13.093	13.118	13.254	13.228	13.457	13.744	13.458	13.834	14.091	14.435	14.876	15.241	15.704	16.077	17.051	17.695	18.55	19.357	20.77	21.591	22.666	24.214	25.369	27.111	29.135	31.395	32.459	34.915	37.548	40.425	43.093	46.387	49.646	52.925	57.077	61.356	66.198	70.423
1	DO [% a.s.]	83.0815	90.9658	95.8936	92.9369	91.2943	96.5506	95.565	96.5506	93.594	88.3377	98.8502	98.5217	93.594	98.5217	89.9803	89.9803	91.2943	89.6518	87.6807	93.594	88.3377	91.2943	97.2076	92.6084	90.9658	88.3377	87.3522	93.594	86.3666	83.7385	81.4389	86.0381	81.1104	79.1393	83.0815	80.1248	80.4534	78.8108	69.6124	76.1827	72.8975	65.6702	65.9987	61.728	54.5007	57.1288	52.5296	41.3601
2		88.6662	94.251	88.9947	97.2076	91.2943	93.594	94.908	91.6229	90.3088	86.0381	92.2799	95.565	90.3088	96.2221	87.6807	88.9947	87.3522	90.9658	92.2799	90.6373	94.5795	97.8647	92.9369	89.3233	88.6662	87.3522	87.3522	92.9369	85.3811	79.4678	88.0092	84.724	78.1537	79.4678	77.4967	79.7963	80.4534	88.3377	81.1104	82.753	76.1827	68.2983	71.2549	65.6702	59.4284	58.7714	62.0565	54.8292
3		87.3522	92.6084	88.6662	92.6084	90.9658	100.493	94.908	92.2799	92.6084	90.9658	94.908	93.2654	101.15	90.3088	91.9514	89.6518	92.9369	92.9369	98.5217	93.2654	93.9225	102.135	89.3233	90.9658	91.9514	85.3811	87.0237	88.9947	88.9947	88.0092	89.3233	91.6229	88.9947	92.9369	88.9947	79.7963	76.5112	85.3811	79.4678	75.1971	83.41	75.5256	75.5256	71.5834	74.5401	62.0565	65.9987	59.7569
[truncated: 396 more columns]
